# Supplementary material for: Prognostic Ability of Tumor Budding Outperforms Poorly Differentiated Clusters in Gastric Cancer
Source: Cancers (Basel). 2022 Sep 28;14(19):4731. doi: 10.3390/cancers14194731 (PMC9563769; doi:10.3390/cancers14194731)
Supplement: Supplementary file 1 [file cancers-14-04731-s001.zip]

Archive with 1 entries (1 files):
- cancers-1917444-supplementary.pdf
